# Supplementary material for: Diversity and evolution of a phase-variable multi-locus antigen in Neisseria gonorrhoeae
Source: bioRxiv. 2026 Feb 5:2026.02.02.703239. Preprint. [Version 2] doi: 10.64898/2026.02.02.703239 (PMC12889595; doi:10.64898/2026.02.02.703239)
Supplement: Supplement 4 [file media-4.csv]

Item type	Authors	Title	Journal	Journal (full title)	Source	Publication year	Volume	Issue	Pages	Folders filed in	Institution	Publisher	Date published	Date accessed	ISSN	ISSN (alt.)	URLs	DOI	PMID	PMC ID	Abstract	Keywords	Copyright	Affiliation	Language	Subtype	Attachments
Journal article	Alfsnes K,Eldholm V,Olsen AO,Brynildsrud OB,Bohlin J,Steinbakk M,Caugant DA	Genomic epidemiology and population structure of Neisseria gonorrhoeae in Norway, 2016-2017	Microb. Genom.	Microbial genomics		2020	6	4	e000359	Ng datasets/Representative genomes references 10/21/2025		Microbiology Society	4/26/20	10/21/25	2057-5858		http://dx.doi.org/10.1099/mgen.0.000359;https://www.microbiologyresearch.org/content/journal/mgen/10.1099/mgen.0.000359;https://pmc.ncbi.nlm.nih.gov/articles/PMC7276708/;https://pmc.ncbi.nlm.nih.gov/articles/PMC7276708/pdf/mgen-6-359.pdf;https://www.ncbi.nlm.nih.gov/pubmed/32213251;https://www.ncbi.nlm.nih.gov/pmc/articles/PMC7276708	10.1099/mgen.0.000359	32213251	PMC7276708	This study presents the nationwide epidemiology of Neisseria gonorrhoeae, using whole-genome sequencing of all culture-positive cases, which comprise roughly 40 % of all cases of gonorrhea reported in Norway from 2016 to 2017. Isolates were assigned to sequence types and Bayesian analysis clusters and variation in genes coding for antibiotic resistance was linked to phenotypic resistance data. Th…	antimicrobial resistance; genomic epidemiology; outbreak; population structure			en	Research Article	All Papers/A/Alfsnes et al. 2020 - Genomic epidemiology and population structure of Neisseria gonorrhoeae in Norway, 2016-2017.pdf
Journal article	Bristow CC,Mortimer TD,Morris S,Grad YH,Soge OO,Wakatake E,Pascual R,Murphy SM,Fryling KE,Adamson PC,Dillon JA,Parmar NR,Le HHL,Van Le H,Ovalles Ureña RM,Mitchev N,Mlisana K,Wi T,Dickson SP,Klausner JD	Whole-genome sequencing to predict antimicrobial susceptibility profiles in Neisseria gonorrhoeae	J. Infect. Dis.	The journal of infectious diseases		2023	227	7	917-925	Ng datasets;Ng datasets/Representative genomes references 10/21/2025		Oxford University Press (OUP)	4/12/23	8/20/25	1537-6613	0022-1899	http://dx.doi.org/10.1093/infdis/jiad027;https://academic.oup.com/jid/article/227/7/917/7025705;https://pubmed.ncbi.nlm.nih.gov/36735316/;https://www.ncbi.nlm.nih.gov/pubmed/36735316;https://www.ncbi.nlm.nih.gov/pmc/articles/PMC10319951	10.1093/infdis/jiad027	36735316	PMC10319951	BACKGROUND: Neisseria gonorrhoeae is a major public health problem due to increasing incidence and antimicrobial resistance. Genetic markers of reduced susceptibility have been identified; the extent to which those are representative of global antimicrobial resistance is unknown. We evaluated the performance of whole-genome sequencing (WGS) used to predict susceptibility to ciprofloxacin and othe…	Neisseria gonorrhoeae ; antimicrobial susceptibility testing; whole-genome sequencing	https://academic.oup.com/pages/standard-publication-reuse-rights		en	Research Article	All Papers/B/Bristow et al. 2023 - Whole-genome sequencing to predict antimicrobial susceptibility profiles in Neisseria gonorrhoeae.pdf
Journal article	Buckley C,Forde BM,Trembizki E,Lahra MM,Beatson SA,Whiley DM	Use of whole genome sequencing to investigate an increase in Neisseria gonorrhoeae infection among women in urban areas of Australia	Sci. Rep.	Scientific reports		2018	8	1	1503	Ng datasets/Representative genomes references 10/21/2025		Nature Publishing Group	1/24/18	10/21/25	2045-2322	2045-2322	http://dx.doi.org/10.1038/s41598-018-20015-x;https://www.nature.com/articles/s41598-018-20015-x;https://www.nature.com/articles/s41598-018-20015-x.pdf;https://www.ncbi.nlm.nih.gov/pubmed/29367612;https://www.ncbi.nlm.nih.gov/pmc/articles/PMC5784116	10.1038/s41598-018-20015-x	29367612	PMC5784116	Increasing rates of gonorrhoea have been observed among women within the Australian state of New South Wales. Here, we applied whole genome sequencing (WGS) to better understand the associated networks and transmission dynamics. Ninety-four isolates of a particular N. gonorrhoeae genotype (G122) associated with women (years 2012 to 2014) underwent phylogenetic analysis using core single nucleotid…				en	Research Article	All Papers/B/Buckley et al. 2018 - Use of whole genome sequencing to investigate an i ... isseria gonorrhoeae infection among women in urban areas of Australia.pdf
Journal article	Cehovin A,Harrison OB,Lewis SB,Ward PN,Ngetsa C,Graham SM,Sanders EJ,Maiden MCJ,Tang CM	Identification of novel Neisseria gonorrhoeae lineages harboring resistance plasmids in coastal Kenya	J. Infect. Dis.	The journal of infectious diseases		2018	218	5	801-808	Ng datasets/Representative genomes references 10/21/2025		J Infect Dis	7/24/18	10/21/25	1537-6613	0022-1899	http://dx.doi.org/10.1093/infdis/jiy240;https://academic.oup.com/jid/article/218/5/801/4986230;https://pubmed.ncbi.nlm.nih.gov/29701830/;https://www.ncbi.nlm.nih.gov/pubmed/29701830;https://www.ncbi.nlm.nih.gov/pmc/articles/PMC6057544	10.1093/infdis/jiy240	29701830	PMC6057544	Background: Africa has the highest incidence of gonorrhea in the world. However, little is known about gonococcal populations in this continent or mechanisms of antimicrobial resistance (AMR). Methods: Whole-genome sequence data were analyzed from 103 Neisseria gonorrhoeae isolates from 73 patients, mainly men who have sex with men, from coastal Kenya. We annotated loci, defined the core genome, …				en	Research Article	All Papers/C/Cehovin et al. 2018 - Identification of novel Neisseria gonorrhoeae lineages harboring resistance plasmids in coastal Kenya.pdf
Journal article	Day M,Pitt R,Mody N,Saunders J,Rai R,Nori A,Church H,Mensforth S,Corkin H,Jones J,Naicker P,Khan WM,Thomson Glover R,Mortimer K,Hylton C,Moss E,Pasvol TJ,Richardson A,Sun S,Woodford N,Mohammed H,Sinka K,Fifer H	Detection of 10 cases of ceftriaxone-resistant Neisseria gonorrhoeae in the United Kingdom, December 2021 to June 2022	Euro Surveill.	Euro surveillance: bulletin Europeen sur les maladies transmissibles = European communicable disease bulletin		2022	27	46		Genomic epi;To read;Ng datasets/Representative genomes references 10/21/2025			2022-11		1025-496X	1560-7917	http://dx.doi.org/10.2807/1560-7917.ES.2022.27.46.2200803;https://www.ncbi.nlm.nih.gov/pubmed/36398578;https://www.ncbi.nlm.nih.gov/pmc/articles/PMC9673238;https://www.eurosurveillance.org/content/10.2807/1560-7917.ES.2022.27.46.2200803	10.2807/1560-7917.ES.2022.27.46.2200803	36398578	PMC9673238	Between December 2021 and June 2022, 10 cases of ceftriaxone-resistant Neisseria gonorrhoeae (ST8123; n = 8) were detected in the United Kingdom, compared with nine cases during the previous 6 years. Most of these cases were associated with travel from the Asia-Pacific region; all were heterosexual people, with most in their 20s. Although all cases were successfully treated, not all partners of c…	gonorrhoea; resistance		National Incident Management Team, United Kingdom Health Security Agency, London, United Kingdom. Sexual Health Department Singleton Hospital, Swansea Bay University Health Board, Swansea, Wales, United Kingdom. Public Health Wales Microbiology Swansea, Singleton Hospital, Swansea, Wales, United Kingdom.	en	Research Article	All Papers/D/Day et al. 2022 - Detection of 10 cases of ceftriaxone-resistant Neisseria gonorrhoeae in the United Kingdom, December 2021 to June 2022.pdf
Journal article	de Korne-Elenbaas J,Bruisten SM,de Vries HJC,Van Dam AP	Emergence of a Neisseria gonorrhoeae clone with reduced cephalosporin susceptibility between 2014 and 2019 in Amsterdam, The Netherlands, revealed by genomic population analysis	J. Antimicrob. Chemother.	The journal of antimicrobial chemotherapy		2021	76	7	1759-1768	Ng datasets/Representative genomes references 10/21/2025		Oxford University Press (OUP)	6/18/21	10/21/25	0305-7453	1460-2091	https://dx.doi.org/10.1093/jac/dkab082;http://dx.doi.org/10.1093/jac/dkab082;https://academic.oup.com/jac/article/76/7/1759/6178649;https://academic.oup.com/jac/article-pdf/76/7/1759/38693522/dkab082.pdf;https://www.ncbi.nlm.nih.gov/pubmed/33739419;https://www.ncbi.nlm.nih.gov/pmc/articles/PMC8212776	10.1093/jac/dkab082	33739419	PMC8212776	BACKGROUND: Emerging resistance to cephalosporins in Neisseria gonorrhoeae (Ng) is a major public health threat, since these are considered antibiotics of last resort. Continuous surveillance is needed to monitor the circulation of resistant strains and those with reduced susceptibility. OBJECTIVES: For the purpose of epidemiological surveillance, genomic population analysis was performed on Ng i…	alleles; ceftriaxone; mutation; genome; neisseria gonorrhoeae; netherlands; genetics; mosaicism; whole genome sequencing; trees (plant); clone cells; surveillance, medical; drug resistance, microbial; public health medicine; cephalosporins; antigens; antibiotics; phylogenetic analysis; azithromycin	http://creativecommons.org/licenses/by-nc/4.0/		en	Research Article	All Papers/D/de Korne-Elenbaas et al. 2021 - Emergence of a Neisseria gonorrhoeae clo ... n Amsterdam, The Netherlands, revealed by genomic population analysis.pdf
Journal article	De Silva D,Peters J,Cole K,Cole MJ,Cresswell F,Dean G,Dave J,Thomas DR,Foster K,Waldram A,Wilson DJ,Didelot X,Grad YH,Crook DW,Peto TE,Walker AS,Paul J,Eyre DW	Whole-genome sequencing to determine transmission of Neisseria gonorrhoeae: an observational study	Lancet Infect. Dis.	The Lancet infectious diseases		2016	16	11	1295-1303	Ng transmission networks;Ng within-host evolution;To read;Ng datasets/Representative genomes references 10/21/2025			2016-11		1473-3099	1474-4457	http://dx.doi.org/10.1016/S1473-3099(16)30157-8;https://www.ncbi.nlm.nih.gov/pubmed/27427203;https://www.ncbi.nlm.nih.gov/pmc/articles/PMC5086424;https://doi.org/10.1016/S1473-3099(16)30157-8;https://www.thelancet.com/journals/laninf/article/PIIS1473-3099(16)30157-8/fulltext	10.1016/S1473-3099(16)30157-8	27427203	PMC5086424	BACKGROUND: New approaches are urgently required to address increasing rates of gonorrhoea and the emergence and global spread of antibiotic-resistant Neisseria gonorrhoeae. We used whole-genome sequencing to study transmission and track resistance in N gonorrhoeae isolates. METHODS: We did whole-genome sequencing of isolates obtained from samples collected from patients attending sexual health s…			Nuffield Department of Medicine, University of Oxford, Oxford, UK. National Institute for Health Research Biomedical Research Centre, Oxford, UK. Oxford National Institute for Health Research Health Protection Research Unit. St George's University Hospitals NHS Foundation Trust, London, UK. Brighton and Sussex University Hospitals NHS Trust, Brighton, UK. National Infection Service, Public Health…	en	Research Article	All Papers/D/De Silva et al. 2016 - Whole-genome sequencing to determine transmission of Neisseria gonorrhoeae - an observational study.pdf
Journal article	Demczuk W,Lynch T,Martin I,Van Domselaar G,Graham M,Bharat A,Allen V,Hoang L,Lefebvre B,Tyrrell G,Horsman G,Haldane D,Garceau R,Wylie J,Wong T,Mulvey MR	Whole-genome phylogenomic heterogeneity of Neisseria gonorrhoeae isolates with decreased cephalosporin susceptibility collected in Canada between 1989 and 2013	J. Clin. Microbiol.	Journal of clinical microbiology		2015	53	1	191-200	Ng datasets/Representative genomes references 10/21/2025		American Society for Microbiology	2015-01	10/21/25	1098-660X	0095-1137	http://dx.doi.org/10.1128/JCM.02589-14;https://journals.asm.org/doi/10.1128/JCM.02589-14;https://pubmed.ncbi.nlm.nih.gov/25378573/;https://www.ncbi.nlm.nih.gov/pubmed/25378573;https://www.ncbi.nlm.nih.gov/pmc/articles/PMC4290921	10.1128/JCM.02589-14	25378573	PMC4290921	A large-scale, whole-genome comparison of Canadian Neisseria gonorrhoeae isolates with high-level cephalosporin MICs was used to demonstrate a genomic epidemiology approach to investigate strain relatedness and dynamics. Although current typing methods have been very successful in tracing short-chain transmission of gonorrheal disease, investigating the temporal evolutionary relationships and geo…				en	Research Article	All Papers/D/Demczuk et al. 2015 - Whole-genome phylogenomic heterogeneity of Neisser ... ephalosporin susceptibility collected in Canada between 1989 and 2013.pdf
Journal article	Demczuk W,Martin I,Peterson S,Bharat A,Van Domselaar G,Graham M,Lefebvre B,Allen V,Hoang L,Tyrrell G,Horsman G,Wylie J,Haldane D,Archibald C,Wong T,Unemo M,Mulvey MR	Genomic epidemiology and molecular resistance mechanisms of azithromycin-resistant Neisseria gonorrhoeae in Canada from 1997 to 2014	J. Clin. Microbiol.	Journal of clinical microbiology		2016	54	5	1304-1313	Ng datasets/Representative genomes references 10/21/2025		American Society for Microbiology	2016-05	10/21/25	1098-660X	0095-1137	http://dx.doi.org/10.1128/JCM.03195-15;https://journals.asm.org/doi/10.1128/JCM.03195-15;https://pubmed.ncbi.nlm.nih.gov/26935729/;https://www.ncbi.nlm.nih.gov/pubmed/26935729;https://www.ncbi.nlm.nih.gov/pmc/articles/PMC4844716	10.1128/JCM.03195-15	26935729	PMC4844716	The emergence of Neisseria gonorrhoeae strains with decreased susceptibility to cephalosporins and azithromycin (AZM) resistance (AZM(r)) represents a public health threat of untreatable gonorrhea infections. Genomic epidemiology through whole-genome sequencing was used to describe the emergence, dissemination, and spread of AZM(r) strains. The genomes of 213 AZM(r) and 23 AZM-susceptible N. gono…				en	Research Article	All Papers/D/Demczuk et al. 2016 - Genomic epidemiology and molecular resistance mech ... thromycin-resistant Neisseria gonorrhoeae in Canada from 1997 to 2014.pdf
Journal article	Didelot X,Dordel J,Whittles LK,Collins C,Bilek N,Bishop CJ,White PJ,Aanensen DM,Parkhill J,Bentley SD,Spratt BG,Harris SR	Genomic analysis and comparison of two gonorrhea outbreaks	MBio	mBio		2016	7	3		Ng datasets/Representative genomes references 10/21/2025		American Society for Microbiology	6/28/16	10/21/25	2150-7511	2161-2129	http://dx.doi.org/10.1128/mBio.00525-16;https://journals.asm.org/doi/10.1128/mBio.00525-16;https://pubmed.ncbi.nlm.nih.gov/27353752/;https://www.ncbi.nlm.nih.gov/pubmed/27353752;https://www.ncbi.nlm.nih.gov/pmc/articles/PMC4937209	10.1128/mBio.00525-16	27353752	PMC4937209	UNLABELLED: Gonorrhea is a sexually transmitted disease causing growing concern, with a substantial increase in reported incidence over the past few years in the United Kingdom and rising levels of resistance to a wide range of antibiotics. Understanding its epidemiology is therefore of major biomedical importance, not only on a population scale but also at the level of direct transmission. Howev…		http://creativecommons.org/licenses/by/4.0/		en	Research Article	All Papers/D/Didelot et al. 2016 - Genomic analysis and comparison of two gonorrhea outbreaks.pdf
Journal article	Eyre DW,De Silva D,Cole K,Peters J,Cole MJ,Grad YH,Demczuk W,Martin I,Mulvey MR,Crook DW,Walker AS,Peto TEA,Paul J	WGS to predict antibiotic MICs for Neisseria gonorrhoeae	J. Antimicrob. Chemother.	The journal of antimicrobial chemotherapy		2017	72	7	1937-1947	Ng datasets/Representative genomes references 10/21/2025		J Antimicrob Chemother	7/1/17	10/21/25	1460-2091	0305-7453	http://dx.doi.org/10.1093/jac/dkx067;https://academic.oup.com/jac/article/72/7/1937/3065355;https://pubmed.ncbi.nlm.nih.gov/28333355/;https://www.ncbi.nlm.nih.gov/pubmed/28333355;https://www.ncbi.nlm.nih.gov/pmc/articles/PMC5890716	10.1093/jac/dkx067	28333355	PMC5890716	Background: Tracking the spread of antimicrobial-resistant Neisseria gonorrhoeae is a major priority for national surveillance programmes. Objectives: We investigate whether WGS and simultaneous analysis of multiple resistance determinants can be used to predict antimicrobial susceptibilities to the level of MICs in N. gonorrhoeae. Methods: WGS was used to identify previously reported potential r…				en	Research Article	All Papers/E/Eyre et al. 2017 - WGS to predict antibiotic MICs for Neisseria gonorrhoeae.pdf
Journal article	Ezewudo MN,Joseph SJ,Castillo-Ramirez S,Dean D,Del Rio C,Didelot X,Dillon JA,Selden RF,Shafer WM,Turingan RS,Unemo M,Read TD	Population structure of Neisseria gonorrhoeae based on whole genome data and its relationship with antibiotic resistance	PeerJ	PeerJ		2015	3		e806	Ng antibiotic resistance;Ng datasets/Representative genomes references 10/21/2025			3/5/15		2167-8359		http://dx.doi.org/10.7717/peerj.806;https://www.ncbi.nlm.nih.gov/pubmed/25780762;https://www.ncbi.nlm.nih.gov/pmc/articles/PMC4358642;https://doi.org/10.7717/peerj.806;https://peerj.com/articles/806/	10.7717/peerj.806	25780762	PMC4358642	Neisseria gonorrhoeae is the causative agent of gonorrhea, a sexually transmitted infection (STI) of major importance. As a result of antibiotic resistance, there are now limited options for treating patients. We collected draft genome sequence data and associated metadata data on 76 N. gonorrhoeae strains from around the globe and searched for known determinants of antibiotics resistance within …	Antimicrobial resistance; Genetic admixture; Population structure; Recombination; Whole genome sequence analysis		Department of Medicine, Division of Infectious Diseases, Emory University School of Medicine , Atlanta, GA , USA. Programa de Genómica Evolutiva, Centro de Ciencias Genómicas, Universidad Nacional Autónoma de México , Cuernavaca, Morelos , México. Children's Hospital Oakland Research Institute , Oakland, CA , USA ; University of San Francisco at California, Division of Infectious Diseases , San F…	en	Research Article	All Papers/E/Ezewudo et al. 2015 - Population structure of Neisseria gonorrhoeae based on whole genome data and its relationship with antibiotic resistance.pdf
Journal article	Fifer H,Cole M,Hughes G,Padfield S,Smolarchuk C,Woodford N,Wensley A,Mustafa N,Schaefer U,Myers R,Templeton K,Shepherd J,Underwood A	Sustained transmission of high-level azithromycin-resistant Neisseria gonorrhoeae in England: an observational study	Lancet Infect. Dis.	The Lancet infectious diseases		2018	18	5	573-581	Ng datasets/Representative genomes references 10/21/2025		Elsevier	5/1/18	10/21/25	1473-3099	1474-4457	http://dx.doi.org/10.1016/S1473-3099(18)30122-1;https://www.thelancet.com/action/showAbstract?pii=S1473309918301221;https://www.thelancet.com/action/showFullText?pii=S1473309918301221;https://www.thelancet.com/journals/laninf/article/PIIS1473-3099(18)30122-1/abstract;https://www.thelancet.com/journals/laninf/article/PIIS1473-3099(18)30122-1/fulltext;https://linkinghub.elsevier.com/retrieve/pii/S1…	10.1016/S1473-3099(18)30122-1	29523496		BACKGROUND: Between Nov 3, 2014, and Feb 24, 2017, 70 cases of high-level azithromycin-resistant (HL-AziR; minimum inhibitory concentration [MIC] ≥256 mg/L) Neisseria gonorrhoeae were reported from across England. Whole-genome sequencing was done to investigate this outbreak to determine whether the ongoing outbreak represented clonal spread of an HL-AziR N gonorrhoeae strain identified in Leeds.…				en	Research Article	All Papers/F/Fifer et al. 2018 - Sustained transmission of high-level azithromycin-resistant Neisseria gonorrhoeae in England - an observational study.pdf
Journal article	Gernert KM,Seby S,Schmerer MW,Thomas 4th JC,Pham CD,Cyr SS,Schlanger K,Weinstock H,Shafer WM,Raphael BH,Kersh EN,Antimicrobial-Resistant Neisseria gonorrhoeae Working Group *	Azithromycin susceptibility of Neisseria gonorrhoeae in the USA in 2017: a genomic analysis of surveillance data	Lancet Microbe	The Lancet. Microbe		2020	1	4	e154-e164	Ng datasets/Representative genomes references 10/21/2025		Elsevier	8/1/20	10/21/25	2666-5247		http://dx.doi.org/10.1016/S2666-5247(20)30059-8;https://www.thelancet.com/action/showAbstract?pii=S2666524720300598;https://www.thelancet.com/action/showFullText?pii=S2666524720300598;https://www.thelancet.com/journals/lanmic/article/PIIS2666-5247(20)30059-8/abstract;https://www.thelancet.com/journals/lanmic/article/PIIS2666-5247(20)30059-8/fulltext;https://linkinghub.elsevier.com/retrieve/pii/S2…	10.1016/S2666-5247(20)30059-8	33005903	PMC7527259	BACKGROUND: The number of cases of gonorrhoea in the USA and worldwide caused by Neisseria gonorrhoeae is increasing (555 608 reported US cases in 2017, and 87 million cases worldwide in 2016). Many countries report declining in vitro susceptibility of azithromycin, which is a concern because azithromycin and ceftriaxone are the recommended dual treatment in many countries. We aimed to identify s…				en	Research Article	All Papers/G/Gernert et al. 2020 - Azithromycin susceptibility of Neisseria gonorrhoeae in the USA in 2017 - a genomic analysis of surveillance data.pdf
Journal article	Gianecini RA,Golparian D,Zittermann S,Litvik A,Gonzalez S,Oviedo C,Melano RG,Unemo M,Galarza P,Gonococcal Antimicrobial Susceptibility Surveillance Programme-Argentina (GASSP-AR) Working Group	Genome-based epidemiology and antimicrobial resistance determinants of Neisseria gonorrhoeae isolates with decreased susceptibility and resistance to extended-spectrum cephalosporins in Argentina in 2011-16	J. Antimicrob. Chemother.	The journal of antimicrobial chemotherapy		2019	74	6	1551-1559	Ng datasets/Representative genomes references 10/21/2025		Oxford University Press (OUP)	6/1/19	10/21/25	0305-7453	1460-2091	https://dx.doi.org/10.1093/jac/dkz054;http://dx.doi.org/10.1093/jac/dkz054;https://academic.oup.com/jac/article/74/6/1551/5366949;https://academic.oup.com/jac/article-pdf/74/6/1551/28666660/dkz054.pdf;https://www.ncbi.nlm.nih.gov/pubmed/30820563	10.1093/jac/dkz054	30820563		OBJECTIVES: Our aim was to describe the molecular epidemiology and antimicrobial resistance determinants of isolates of Neisseria gonorrhoeae with decreased susceptibility and resistance to extended-spectrum cephalosporins (ESCs) in Argentina in 2011-16. METHODS: Gonococcal isolates (n=158) with decreased susceptibility and resistance to ESCs collected in 2011-16 across Argentina were subjected t…	ceftriaxone; azithromycin; cephalosporins; gonococcal infection; argentina; drug resistance, microbial; neisseria gonorrhoeae; enhanced s-cone syndrome; cefixime; antimicrobials; genome; whole genome sequencing; epidemiology; mosaicism; european society of cardiology; antimicrobial susceptibility test; epidemiology, molecular; clone cells; ichthyosis, x-linked; sodium thiosulfate; sequence tagged…	https://academic.oup.com/journals/pages/open_access/funder_policies/chorus/standard_publication_model		en	Research Article	All Papers/G/Gianecini et al. 2019 - Genome-based epidemiology and antimicrobial resi ... and resistance to extended-spectrum cephalosporins in Argentina[...].pdf
Journal article	Gianecini RA,Poklepovich T,Golparian D,Cuenca N,Scocozza L,Bergese S,Canigia LF,Vilches V,Lazzarino Elgart MJ,Unemo M,Campos J,Galarza P	Sustained transmission of Neisseria gonorrhoeae strains with High-Level azithromycin resistance (MIC ≥ 256 μg/mL) in Argentina, 2018 to 2022	Microbiol. Spectr.	Microbiology spectrum		2023	11	4	e0097023	Ng datasets/Representative genomes references 10/21/2025		American Society for Microbiology	8/17/23	10/21/25	2165-0497		http://dx.doi.org/10.1128/spectrum.00970-23;https://journals.asm.org/doi/10.1128/spectrum.00970-23;https://journals.asm.org/doi/full/10.1128/spectrum.00970-23;https://www.ncbi.nlm.nih.gov/pubmed/37338369;https://www.ncbi.nlm.nih.gov/pmc/articles/PMC10433793	10.1128/spectrum.00970-23	37338369	PMC10433793	Azithromycin combined with ceftriaxone is the recommended dual therapy for uncomplicated gonorrhea in many countries. Nevertheless, the increasing prevalence of azithromycin resistance compromises the effectiveness of this treatment strategy. From 2018 to 2022, we collected 13 gonococcal isolates with high-level azithromycin resistance (MIC ≥ 256 μg/mL) across Argentina. Whole-genome sequencing r…	antimicrobial resistance; azithromycin; gonorrhea; treatment; whole-genome sequencing	https://creativecommons.org/licenses/by/4.0/		en	Research Article	All Papers/G/Gianecini et al. 2023 - Sustained transmission of Neisseria gonorrhoeae ... zithromycin resistance (MIC ≥ 256 μg - mL) in Argentina, 2018 to 2022.pdf
Journal article	Golparian D,Bazzo ML,Golfetto L,Gaspar PC,Schörner MA,Schwartz Benzaken A,Ramos MC,Ferreira WA,Alonso Neto JB,Mendes Pereira GF,Unemo M,Brazilian-GASP Network	Genomic epidemiology of Neisseria gonorrhoeae elucidating the gonococcal antimicrobial resistance and lineages/sublineages across Brazil, 2015-16	J. Antimicrob. Chemother.	The journal of antimicrobial chemotherapy		2020	75	11	3163-3172	Ng datasets/Representative genomes references 10/21/2025		Oxford University Press (OUP)	11/1/20	10/21/25	0305-7453	1460-2091	https://dx.doi.org/10.1093/jac/dkaa318;http://dx.doi.org/10.1093/jac/dkaa318;https://academic.oup.com/jac/article/75/11/3163/5891806;https://academic.oup.com/jac/article-pdf/75/11/3163/33893077/dkaa318.pdf;https://www.ncbi.nlm.nih.gov/pubmed/32785692	10.1093/jac/dkaa318	32785692		OBJECTIVES: Neisseria gonorrhoeae antimicrobial resistance (AMR) surveillance is imperative internationally, but only eight (22.9%) countries in the WHO Region of the Americas reported complete AMR data to the WHO Global Gonococcal Antimicrobial Surveillance Program (WHO GASP) in 2016. Genomic studies are ideal for enhanced understanding of gonococcal populations, including the spread of AMR stra…	azithromycin; mutation; gonococcal infection; brazil; drug resistance, microbial; genome; neisseria gonorrhoeae; world health organization; whole genome sequencing; mosaicism; antimicrobials; ciprofloxacin; surveillance, medical; epidemiology; tetracycline; penicillin g; sequence tagged sites; ichthyosis, x-linked; sodium thiosulfate; argentina; americas; complex	https://academic.oup.com/journals/pages/open_access/funder_policies/chorus/standard_publication_model		en	Research Article	All Papers/G/Golparian et al. 2020 - Genomic epidemiology of Neisseria gonorrhoeae el ... icrobial resistance and lineages - sublineages across Brazil, 2015-16.pdf
Journal article	Golparian D,Harris SR,Sánchez-Busó L,Hoffmann S,Shafer WM,Bentley SD,Jensen JS,Unemo M	Genomic evolution of Neisseria gonorrhoeae since the preantibiotic era (1928-2013): antimicrobial use/misuse selects for resistance and drives evolution	BMC Genomics	BMC genomics		2020	21	1	116	Ng antibiotic resistance;Ng datasets/Representative genomes references 10/21/2025			2/3/20		1471-2164		http://dx.doi.org/10.1186/s12864-020-6511-6;https://www.ncbi.nlm.nih.gov/pubmed/32013864;https://www.ncbi.nlm.nih.gov/pmc/articles/PMC6998845;https://bmcgenomics.biomedcentral.com/articles/10.1186/s12864-020-6511-6;https://bmcgenomics.biomedcentral.com/track/pdf/10.1186/s12864-020-6511-6	10.1186/s12864-020-6511-6	32013864	PMC6998845	BACKGROUND: Multidrug-resistant Neisseria gonorrhoeae strains are prevalent, threatening gonorrhoea treatment globally, and understanding of emergence, evolution, and spread of antimicrobial resistance (AMR) in gonococci remains limited. We describe the genomic evolution of gonococci and their AMR, related to the introduction of antimicrobial therapies, examining isolates from 1928 (preantibiotic…	Antimicrobial resistance; Evolution; Genomic epidemiology; Neisseria gonorrhoeae; Temporal analysis; Whole-genome sequencing		WHO Collaborating Centre for Gonorrhoea and other Sexually Transmitted Infections, Department of Laboratory Medicine, Microbiology, Faculty of Medicine and Health, Örebro University, SE-710 85, Örebro, Sweden. Microbiotica Ltd, Biodata Innovation Centre, Wellcome Genome Campus, Hinxton, Cambridgeshire, UK. Centre for Genomic Pathogen Surveillance, Wellcome Sanger Institute, Wellcome Genome Campus…	en	Research Article	All Papers/G/Golparian et al. 2020 - Genomic evolution of Neisseria gonorrhoeae since ... ntimicrobial use - misuse selects for resistance and drives evolution.pdf
Journal article	Golparian D,Kittiyaowamarn R,Paopang P,Sangprasert P,Sirivongrangson P,Franceschi F,Jacobsson S,Wi T,Unemo M	Genomic surveillance and antimicrobial resistance in Neisseria gonorrhoeae isolates in Bangkok, Thailand in 2018	J. Antimicrob. Chemother.	The journal of antimicrobial chemotherapy		2022	77	8	2171-2182	Ng datasets/Representative genomes references 10/21/2025		Oxford University Press (OUP)	7/28/22	10/22/25	0305-7453	1460-2091	https://dx.doi.org/10.1093/jac/dkac158;http://dx.doi.org/10.1093/jac/dkac158;https://academic.oup.com/jac/article/77/8/2171/6583486;https://academic.oup.com/jac/article-pdf/77/8/2171/45180515/dkac158.pdf;https://www.ncbi.nlm.nih.gov/pubmed/35542983	10.1093/jac/dkac158	35542983		OBJECTIVES: Antimicrobial resistance (AMR) in Neisseria gonorrhoeae is a substantial global public health problem. Gonococcal infections acquired in or from Asia represent most verified ceftriaxone treatment failures, and several ceftriaxone-resistant strains have emerged in Asia and subsequently spread globally. Additionally, in Thailand the gonorrhoea incidence remains high. Herein, we investig…	genome; neisseria gonorrhoeae; world health organization; surveillance, medical; ceftriaxone; ichthyosis, x-linked; sodium thiosulfate; sequence tagged sites; china; heart sound a2; penicillin g; datasets; epidemiologic studies	https://academic.oup.com/journals/pages/open_access/funder_policies/chorus/standard_publication_model		en	Research Article	All Papers/G/Golparian et al. 2022 - Genomic surveillance and antimicrobial resistance in Neisseria gonorrhoeae isolates in Bangkok, Thailand in 2018.pdf
Journal article	Golparian D,Vestberg N,Södersten W,Jacobsson S,Ohnishi M,Fang H,Bhattarai KH,Unemo M	Multidrug-resistant Neisseria gonorrhoeae isolate SE690: mosaic penA-60.001 gene causing ceftriaxone resistance internationally has spread to the more antimicrobial-susceptible genomic lineage, Sweden, September 2022	Euro Surveill.	Euro surveillance: bulletin Europeen sur les maladies transmissibles = European communicable disease bulletin		2023	28	10		To read;Antibiotic use and resistance;Ng datasets/Representative genomes references 10/21/2025			2023-03		1025-496X	1560-7917	http://dx.doi.org/10.2807/1560-7917.ES.2023.28.10.2300125;https://www.ncbi.nlm.nih.gov/pubmed/36892469;https://www.ncbi.nlm.nih.gov/pmc/articles/PMC9999460;https://www.eurosurveillance.org/content/10.2807/1560-7917.ES.2023.28.10.2300125;https://www.eurosurveillance.org/content/10.2807/1560-7917.ES.2023.28.10.2300125?crawler=true	10.2807/1560-7917.ES.2023.28.10.2300125	36892469	PMC9999460	We report a ceftriaxone-resistant, multidrug-resistant urogenital Neisseria gonorrhoeae in a female sex worker in Sweden, September 2022, who was treated with ceftriaxone 1 g, but did not return for test-of-cure. Whole genome sequencing of isolate SE690 identified MLST ST8130, NG-STAR CC1885 (new NG-STAR ST4859) and mosaic penA-60.001. The latter, causing ceftriaxone resistance in the internation…	Neisseria gonorrhoeae; Sweden; antimicrobial resistance; ceftriaxone; multidrug-resistant N. gonorrhoeae (MDR-NG); penA-60; travel		WHO Collaborating Centre for Gonorrhoea and Other STIs, National Reference Laboratory for STIs, Department of Laboratory Medicine, Faculty of Medicine and Health, Ӧrebro University, Ӧrebro, Sweden. Department of Clinical Microbiology, Karolinska University Hospital, Huddinge, Sweden. Department of Venerology at Karolinska University Hospital, Stockholm, Sweden. Department of Bacteriology I, Natio…	en	Research Article	All Papers/G/Golparian et al. 2023 - Multidrug-resistant Neisseria gonorrhoeae isolat ... has spread to the more antimicrobial-susceptible genomic lineage, S[...]
Journal article	Grad YH,Kirkcaldy RD,Trees D,Dordel J,Harris SR,Goldstein E,Weinstock H,Parkhill J,Hanage WP,Bentley S,Lipsitch M	Genomic epidemiology of Neisseria gonorrhoeae with reduced susceptibility to cefixime in the USA: a retrospective observational study	Lancet Infect. Dis.	The Lancet infectious diseases		2014	14	3	220-226	Ng general;Ng datasets/Representative genomes references 10/21/2025		Elsevier Ltd	2014-03		1473-3099	1474-4457	http://dx.doi.org/10.1016/S1473-3099(13)70693-5;https://www.thelancet.com/action/showPdf?pii=S1473-3099%2813%2970693-5;https://linkinghub.elsevier.com/retrieve/pii/S1473309913706935;https://www.ncbi.nlm.nih.gov/pubmed/24462211;https://www.ncbi.nlm.nih.gov/pmc/articles/PMC4030102	10.1016/S1473-3099(13)70693-5	24462211	PMC4030102	BACKGROUND: The emergence of Neisseria gonorrhoeae with decreased susceptibility to extended spectrum cephalosporins raises the prospect of untreatable gonorrhoea. In the absence of new treatments, efforts to slow the increasing incidence of resistant gonococcus require insight into the factors that contribute to its emergence and spread. We assessed the relatedness between isolates in the USA an…				en	Research Article	All Papers/G/Grad et al. 2014 - Genomic epidemiology of Neisseria gonorrhoeae with re ... tibility to cefixime in the USA - a retrospective observational study.pdf
Journal article	Hadad R,Golparian D,Velicko I,Ohlsson AK,Lindroth Y,Ericson EL,Fredlund H,Engstrand L,Unemo M	First national genomic epidemiological study of Neisseria gonorrhoeae strains spreading across Sweden in 2016	Front. Microbiol.	Frontiers in microbiology		2021	12		820998	Ng datasets/Representative genomes references 10/21/2025		Frontiers Media SA	2021	10/21/25	1664-302X		http://dx.doi.org/10.3389/fmicb.2021.820998;https://www.frontiersin.org/journals/microbiology/articles/10.3389/fmicb.2021.820998/full;https://www.frontiersin.org/articles/10.3389/fmicb.2021.820998/full;https://www.frontiersin.org/journals/microbiology/articles/10.3389/fmicb.2021.820998/pdf;https://www.ncbi.nlm.nih.gov/pubmed/35095823;https://www.ncbi.nlm.nih.gov/pmc/articles/PMC8794790	10.3389/fmicb.2021.820998	35095823	PMC8794790	The increasing transmission and antimicrobial resistance (AMR) in Neisseria gonorrhoeae is a global health concern with worrying trends of decreasing susceptibility to also the last-line extended-spectrum cephalosporin (ESC) ceftriaxone. A dramatic increase of reported gonorrhea cases has been observed in Sweden from 2016 and onward. The aim of the present study was to comprehensively investigate…	Neisseria gonorrhoeae; Sweden; antimicrobial resistance; molecular epidemiology; whole-genome sequencing	https://creativecommons.org/licenses/by/4.0/		en	Research Article	All Papers/H/Hadad et al. 2021 - First national genomic epidemiological study of Neisseria gonorrhoeae strains spreading across Sweden in 2016.pdf
Journal article	Harris SR,Cole MJ,Spiteri G,Sánchez-Busó L,Golparian D,Jacobsson S,Goater R,Abudahab K,Yeats CA,Bercot B,Borrego MJ,Crowley B,Stefanelli P,Tripodo F,Abad R,Aanensen DM,Unemo M,Euro-GASP study group	Public health surveillance of multidrug-resistant clones of Neisseria gonorrhoeae in Europe: a genomic survey	Lancet Infect. Dis.	The Lancet infectious diseases		2018	18	7	758-768	Ng datasets/Representative genomes references 10/21/2025		Elsevier	7/1/18	10/21/25	1473-3099	1474-4457	http://dx.doi.org/10.1016/S1473-3099(18)30225-1;https://www.thelancet.com/action/showAbstract?pii=S1473309918302251;https://www.thelancet.com/action/showFullText?pii=S1473309918302251;https://www.thelancet.com/journals/laninf/article/PIIS1473-3099(18)30225-1/abstract;https://www.thelancet.com/journals/laninf/article/PIIS1473-3099(18)30225-1/fulltext;https://linkinghub.elsevier.com/retrieve/pii/S1…	10.1016/S1473-3099(18)30225-1	29776807	PMC6010626	BACKGROUND: Traditional methods for molecular epidemiology of Neisseria gonorrhoeae are suboptimal. Whole-genome sequencing (WGS) offers ideal resolution to describe population dynamics and to predict and infer transmission of antimicrobial resistance, and can enhance infection control through linkage with epidemiological data. We used WGS, in conjunction with linked epidemiological and phenotypi…				en	Research Article	All Papers/H/Harris et al. 2018 - Public health surveillance of multidrug-resistant clones of Neisseria gonorrhoeae in Europe - a genomic survey.pdf
Preprint	Jamoralin Jr MC,Argimón S,Lagrada ML,Villamin AS,Masim ML,Gayeta JM,Boehme KD,Olorosa AM,Sia SB,Hufano CM,Cohen V,Hernandez LT,Jeffrey B,Abudahab K,Stelling J,Holden MT,Aanensen DM,Carlos CC	Genomic surveillance ofNeisseria gonorrhoeaein the Philippines, 2013–2014			bioRxiv	2020			2020.03.19.998435	Ng datasets/Representative genomes references 10/21/2025	bioRxiv		3/21/20	10/22/25			https://www.biorxiv.org/content/10.1101/2020.03.19.998435v3.abstract;https://www.biorxiv.org/content/biorxiv/early/2020/12/16/2020.03.19.998435.full.pdf;https://www.biorxiv.org/content/10.1101/2020.03.19.998435v3;http://dx.doi.org/10.1101/2020.03.19.998435;http://biorxiv.org/lookup/doi/10.1101/2020.03.19.998435	10.1101/2020.03.19.998435			AbstractAntimicrobial-resistantNeisseria gonorrhoeaeis a major threat to public health and is of particular concern in the Western Pacific Region, where the incidence of gonorrhoea is high. The Antimicrobial Resistance Surveillance Program (ARSP) has been capturing information on resistant gonorrhoea since 1996, but genomic epidemiology studies on this pathogen are lacking in the Philippines.We s…		http://creativecommons.org/licenses/by-nc-nd/4.0/		en		All Papers/J/Jamoralin et al. 2020 - Genomic surveillance ofNeisseria gonorrhoeaein the Philippines, 2013–2014.pdf
Journal article	Kong LY,Wilson JD,Moura IB,Fawley W,Kelly L,Walker AS,Eyre DW,Wilcox MH	Utility of Whole Genome Sequencing in Assessing and Enhancing Partner Notification of Neisseria gonorrhoeae Infection	Sex. Transm. Dis.	Sexually transmitted diseases		2021	48	10	773-780	Ng datasets;To read;Ng transmission networks;Ng within-host evolution;Ng datasets/Representative genomes references 10/21/2025			10/1/21		0148-5717	1537-4521	http://dx.doi.org/10.1097/OLQ.0000000000001419;https://www.ncbi.nlm.nih.gov/pubmed/34110743;https://doi.org/10.1097/OLQ.0000000000001419;https://pubmed.ncbi.nlm.nih.gov/34110743	10.1097/OLQ.0000000000001419	34110743		BACKGROUND: Gonorrhea is a sexually transmitted infection of global concern. We investigated whole-genome sequencing (WGS) as a tool to measure and enhance partner notification (PN) in gonorrhea management. METHODS: Between May and November 2018, all N. gonorrhoeae isolated from patients attending Leeds Sexual Health, United Kingdom, underwent WGS. Reports listing sequences within 20 single-nucle…			Leeds Institute for Medical Research, Faculty of Medicine and Health, University of Leeds. Nuffield Department of Medicine.	en	Research Article	All Papers/K/Kong et al. 2021 - Utility of Whole Genome Sequencing in Assessing and Enhancing Partner Notification of Neisseria gonorrhoeae Infection.pdf
Journal article	Kwong JC,Chow EPF,Stevens K,Stinear TP,Seemann T,Fairley CK,Chen MY,Howden BP	Whole-genome sequencing reveals transmission of gonococcal antibiotic resistance among men who have sex with men: an observational study	Sex. Transm. Infect.	Sexually transmitted infections		2018	94	2	151-157	Ng transmission networks;To read;Ng datasets/Representative genomes references 10/21/2025			2018-03		1368-4973	1472-3263	http://dx.doi.org/10.1136/sextrans-2017-053287;https://www.ncbi.nlm.nih.gov/pubmed/29247013;https://www.ncbi.nlm.nih.gov/pmc/articles/PMC5870456;https://sti.bmj.com/content/94/2/151.long	10.1136/sextrans-2017-053287	29247013	PMC5870456	OBJECTIVES: Drug-resistant Neisseria gonorrhoeae are now a global public health threat. Direct transmission of antibiotic-resistant gonococci between individuals has been proposed as a driver for the increased transmission of resistance, but direct evidence of such transmission is limited. Whole-genome sequencing (WGS) has superior resolution to investigate outbreaks and disease transmission comp…	antibiotic resistance; gonorrhoea; modes of transmission		Doherty Applied Microbial Genomics, Department of Microbiology and Immunology, The Peter Doherty Institute for Infection and Immunity, University of Melbourne, Melbourne, Victoria, Australia. Microbiological Diagnostic Unit Public Health Laboratory, Department of Microbiology and Immunology, The Peter Doherty Institute for Infection and Immunity, University of Melbourne, Melbourne, Victoria, Aust…	en	Research Article	All Papers/K/Kwong et al. 2018 - Whole-genome sequencing reveals transmission of gono ... c resistance among men who have sex with men - an observational study.pdf
Journal article	Lan PT,Golparian D,Ringlander J,Van Hung L,Van Thuong N,Unemo M	Genomic analysis and antimicrobial resistance of Neisseria gonorrhoeae isolates from Vietnam in 2011 and 2015-16	J. Antimicrob. Chemother.	The journal of antimicrobial chemotherapy		2020	75	6	1432-1438	Ng datasets/Representative genomes references 10/21/2025		Oxford University Press (OUP)	6/1/20	10/22/25	0305-7453	1460-2091	https://dx.doi.org/10.1093/jac/dkaa040;http://dx.doi.org/10.1093/jac/dkaa040;https://academic.oup.com/jac/article/75/6/1432/5740025?login=false;https://academic.oup.com/jac/article/75/6/1432/5740025;https://academic.oup.com/jac/article-pdf/75/6/1432/33532366/dkaa040.pdf;https://www.ncbi.nlm.nih.gov/pubmed/32068837;https://www.ncbi.nlm.nih.gov/pmc/articles/PMC7382555	10.1093/jac/dkaa040	32068837	PMC7382555	OBJECTIVES: Antimicrobial resistance (AMR) in Neisseria gonorrhoeae, compromising gonorrhoea treatment, is a threat to reproductive health globally. South-East and East Asia have been major sources of emergence and subsequent international spread of AMR gonococcal strains during recent decades. We investigated gonococcal isolates from 2011 and 2015-16 in Vietnam using AMR testing, WGS and detecti…	alleles; ceftriaxone; azithromycin; gonococcal infection; cefixime; drug resistance, microbial; epidemiology, molecular; genome; neisseria gonorrhoeae; spectinomycin; vietnam; mosaicism; antimicrobials; whole genome sequencing; world health organization; ciprofloxacin; tetracycline; surveillance, medical; penicillin g; far east; gentamicin sulfate (usp); gentamicins; antimicrobial stewardship; cl…	http://creativecommons.org/licenses/by/4.0/		en	Research Article	All Papers/L/Lan et al. 2020 - Genomic analysis and antimicrobial resistance of Neisseria gonorrhoeae isolates from Vietnam in 2011 and 2015-16.pdf
Journal article	Lee RS,Seemann T,Heffernan H,Kwong JC,Gonçalves da Silva A,Carter GP,Woodhouse R,Dyet KH,Bulach DM,Stinear TP,Howden BP,Williamson DA	Genomic epidemiology and antimicrobial resistance of Neisseria gonorrhoeae in New Zealand	J. Antimicrob. Chemother.	The journal of antimicrobial chemotherapy		2018	73	2	353-364	Ng datasets/Representative genomes references 10/21/2025		Oxford Academic	2/1/18	10/22/25	0305-7453	1460-2091	https://dx.doi.org/10.1093/jac/dkx405;http://dx.doi.org/10.1093/jac/dkx405;https://academic.oup.com/jac/article/73/2/353/4647718;https://academic.oup.com/jac/article-pdf/73/2/353/24332568/dkx405.pdf;https://www.ncbi.nlm.nih.gov/pubmed/29182725;https://www.ncbi.nlm.nih.gov/pmc/articles/PMC5890773	10.1093/jac/dkx405	29182725	PMC5890773	Background: Antimicrobial-resistant Neisseria gonorrhoeae is a major threat to public health. No studies to date have examined the genomic epidemiology of gonorrhoea in the Western Pacific Region, where the incidence of gonorrhoea is particularly high. Methods: A population-level study of N. gonorrhoeae in New Zealand (October 2014 to May 2015). Comprehensive susceptibility testing and WGS data w…	ceftriaxone; azithromycin; mutation; drug resistance, microbial; genome; neisseria gonorrhoeae; new zealand; epidemiology; malnutrition-inflammation-cachexia syndrome; whole genome sequencing; penicillin; tetracycline; alleles; antimicrobials; public health medicine; drug resistance			en	Research Article	All Papers/L/Lee et al. 2018 - Genomic epidemiology and antimicrobial resistance of Neisseria gonorrhoeae in New Zealand.pdf
Journal article	Liao Y,Xie Q,Li X,Yin X,Wu X,Liu M,Pan Y,Zeng L,Yang J,Feng Z,Qin X,Zheng H	Dissemination of Neisseria gonorrhoeae with decreased susceptibility to extended-spectrum cephalosporins in Southern China, 2021: a genome-wide surveillance from 20 cities	Ann. Clin. Microbiol. Antimicrob.	Annals of clinical microbiology and antimicrobials		2023	22	1	39	Ng datasets;To read;Ng datasets/Representative genomes references 10/21/2025			5/17/23		1476-0711		http://dx.doi.org/10.1186/s12941-023-00587-x;https://www.ncbi.nlm.nih.gov/pubmed/37198645;https://www.ncbi.nlm.nih.gov/pmc/articles/PMC10189960;https://ann-clinmicrob.biomedcentral.com/articles/10.1186/s12941-023-00587-x;https://ann-clinmicrob.biomedcentral.com/counter/pdf/10.1186/s12941-023-00587-x	10.1186/s12941-023-00587-x	37198645	PMC10189960	BACKGROUND: Antimicrobial resistance (AMR) of untreatable gonococcal infection is an emerging threat, especially in Guangdong, a prosperous province in Southern China. METHODS: N.gonorrhoeae was isolated from 20 cities in Guangdong and determined antimicrobial susceptibility. Through whole-genome sequencing (WGS), multilocus sequence typing (MLST), N.gonorrhoeae multiantigen sequence typing (NG-M…	Extended-spectrum cephalosporins (ESCs); Genomic epidemiology; Neisseria gonorrhoeae; Resistance; Sexually transmitted infections; Whole-genome sequencing		Dermatology Hospital, Southern Medical University, Lujing Road 2, Yuexiu, Guangzhou, 510091, Guangdong, China. Dermatology Hospital, Southern Medical University, Lujing Road 2, Yuexiu, Guangzhou, 510091, Guangdong, China. 460162606@qq.com. Guangzhou Key Laboratory for Sexually Transmitted Diseases Control, Guangzhou, Guangdong, People's Republic of China. 460162606@qq.com. Dermatology Hospital, S…	en	Research Article	All Papers/L/Liao et al. 2023 - Dissemination of Neisseria gonorrhoeae with decreased ... s in Southern China, 2021 - a genome-wide surveillance from 20 cities.pdf
Journal article	Liu H,Tang K,Pham CD,Schmerer M,Kersh EN,Raphael BH	Characterization of a Neisseria gonorrhoeae Ciprofloxacin panel for an antimicrobial resistant Isolate Bank	PLoS One	PloS one		2022	17	3	e0264149	Ng datasets/Representative genomes references 10/21/2025		Public Library of Science (PLoS)	3/10/22	10/22/25	1932-6203		http://dx.doi.org/10.1371/journal.pone.0264149;https://dx.plos.org/10.1371/journal.pone.0264149;https://pmc.ncbi.nlm.nih.gov/articles/PMC8912267/;https://pmc.ncbi.nlm.nih.gov/articles/PMC8912267/pdf/pone.0264149.pdf;https://www.ncbi.nlm.nih.gov/pubmed/35271599;https://www.ncbi.nlm.nih.gov/pmc/articles/PMC8912267	10.1371/journal.pone.0264149	35271599	PMC8912267	OBJECTIVES: Neisseria gonorrhoeae (gonococcus) infection is one of the most commonly reported nationally notifiable conditions in the United States. Gonococcus has developed antimicrobial resistance to each previously used antibiotic for gonorrhea therapy. However, some isolates may be still susceptible to no longer recommended, yet still effective antibiotics. This in turn suggests that targeted…		https://creativecommons.org/publicdomain/zero/1.0/		en	Research Article	All Papers/L/Liu et al. 2022 - Characterization of a Neisseria gonorrhoeae Ciprofloxacin panel for an antimicrobial resistant Isolate Bank.pdf
Journal article	Mitchev N,Singh R,Allam M,Kwenda S,Ismail A,Garrett N,Ramsuran V,Niehaus AJ,Mlisana KP	Antimicrobial resistance mechanisms, multilocus sequence typing, and NG-STAR sequence types of diverse Neisseria gonorrhoeae isolates in KwaZulu-Natal, South Africa	Antimicrob. Agents Chemother.	Antimicrobial agents and chemotherapy		2021	65	10	e0075921	Ng datasets/Representative genomes references 10/21/2025		American Society for Microbiology	9/17/21	10/22/25	0066-4804	1098-6596	http://dx.doi.org/10.1128/aac.00759-21;http://dx.doi.org/10.1128/AAC.00759-21;https://journals.asm.org/doi/10.1128/aac.00759-21;https://journals.asm.org/doi/full/10.1128/aac.00759-21;https://www.ncbi.nlm.nih.gov/pubmed/34280016;https://www.ncbi.nlm.nih.gov/pmc/articles/PMC8448096	10.1128/AAC.00759-21	34280016	PMC8448096	Antimicrobial resistance (AMR) is a major challenge to managing infectious diseases. Africa has the highest incidence of gonorrhoea, but there is a lack of comprehensive data from sparse surveillance programs. This study investigated the molecular epidemiology and AMR profiles of Neisseria gonorrhoeae isolates in KwaZulu-Natal province (KZN), South Africa. Repository isolates from patients attend…	AMR; gonorrhoea; sexually transmitted diseases	https://doi.org/10.1128/ASMCopyrightv2		en	Research Article	All Papers/M/Mitchev et al. 2021 - Antimicrobial resistance mechanisms, multilocus se ... diverse Neisseria gonorrhoeae isolates in KwaZulu-Natal, South Africa.pdf
Journal article	Mortimer TD,Pathela P,Crawley A,Rakeman JL,Lin Y,Harris SR,Blank S,Schillinger JA,Grad YH	The Distribution and Spread of Susceptible and Resistant Neisseria gonorrhoeae Across Demographic Groups in a Major Metropolitan Center	Clin. Infect. Dis.	Clinical infectious diseases: an official publication of the Infectious Diseases Society of America		2021	73	9	e3146-e3155	Ng antibiotic resistance;Ng datasets/Representative genomes references 10/21/2025			11/2/21		1058-4838	1537-6591	http://dx.doi.org/10.1093/cid/ciaa1229;https://www.ncbi.nlm.nih.gov/pubmed/32829411;https://www.ncbi.nlm.nih.gov/pmc/articles/PMC8563204;https://academic.oup.com/cid/article-lookup/doi/10.1093/cid/ciaa1229;https://academic.oup.com/cid/article-pdf/73/9/e3146/41056859/ciaa1229.pdf;https://academic.oup.com/cid/article/73/9/e3146/5896040?login=false	10.1093/cid/ciaa1229	32829411	PMC8563204	BACKGROUND: Genomic epidemiology studies of gonorrhea in the United States have primarily focused on national surveillance for antibiotic resistance, and patterns of local transmission between demographic groups of resistant and susceptible strains are unknown. METHODS: We analyzed a convenience sample of genome sequences, antibiotic susceptibility, and patient data from 897 gonococcal isolates c…	antimicrobial resistance; epidemiology; gonorrhea; sexually transmitted infection; whole genome sequencing		Department of Immunology and Infectious Diseases, Harvard T.H. Chan School of Public Health, Boston, Massachusetts, USA. Bureau of Sexually Transmitted Infections, New York City Department of Health and Mental Hygiene, New York City, New York, USA. Bureau of Public Health Laboratory, New York City Department of Health and Mental Hygiene, New York City, New York, USA. Microbiotica Ltd, Biodata Inn…	en	Research Article	All Papers/M/Mortimer et al. 2021 - The Distribution and Spread of Susceptible and Re ... gonorrhoeae Across Demographic Groups in a Major Metropolitan Center.pdf
Journal article	Parmar NR,Singh R,Martin I,Perera SR,Demczuk W,Kusalik A,Minion J,Dillon JR	Genomic analysis reveals antibiotic-susceptible clones and emerging resistance in Neisseria gonorrhoeae in Saskatchewan, Canada	Antimicrob. Agents Chemother.	Antimicrobial agents and chemotherapy		2020	64	9		Ng datasets/Representative genomes references 10/21/2025		American Society for Microbiology	8/20/20	10/22/25	0066-4804	1098-6596	http://dx.doi.org/10.1128/aac.02514-19;http://dx.doi.org/10.1128/AAC.02514-19;https://journals.asm.org/doi/10.1128/aac.02514-19;https://journals.asm.org/doi/full/10.1128/aac.02514-19;https://www.ncbi.nlm.nih.gov/pubmed/32571818;https://www.ncbi.nlm.nih.gov/pmc/articles/PMC7449210	10.1128/AAC.02514-19	32571818	PMC7449210	Whole-genome sequencing was used to identify mutations in antibiotic resistance-conferring genes to compare susceptibility predictions with MICs and to ascertain strain types in 99 isolates of Neisseria gonorrhoeae Genotypes associated with susceptibility, as well as MIC creep or emerging resistance, were noted. Phylogenomic analysis revealed three distinctive clades and putative gonococcal trans…	Neisseria gonorrhoeae; antimicrobial resistance prediction; single-nucleotide polymorphisms; strain types; transmission linkages; whole-genome sequencing			en	Research Article	All Papers/P/Parmar et al. 2020 - Genomic analysis reveals antibiotic-susceptible clo ... emerging resistance in Neisseria gonorrhoeae in Saskatchewan, Canada.pdf
Journal article	Peng JP,Yin YP,Chen SC,Yang J,Dai XQ,Zheng HP,Gu WM,Zhu BY,Yong G,Zhong N,Hu LH,Cao WL,Zheng ZJ,Wang F,Zhi Q,Zhang C,Xiu LS,Liu B,Dong J,Sun LL,Zhu YF,Chen XS,Jin Q	A whole-genome sequencing analysis of Neisseria gonorrhoeae isolates in China: An observational study	EClinicalMedicine	EClinicalMedicine		2019	7		47-54	Ng datasets/Representative genomes references 10/21/2025		Elsevier BV	1/1/19	10/22/25	2589-5370		http://dx.doi.org/10.1016/j.eclinm.2019.01.010;https://www.thelancet.com/action/showAbstract?pii=S258953701930015X;https://www.thelancet.com/action/showFullText?pii=S258953701930015X;https://www.thelancet.com/journals/eclinm/article/PIIS2589-5370(19)30015-X/abstract;https://www.thelancet.com/journals/eclinm/article/PIIS2589-5370(19)30015-X/fulltext;https://linkinghub.elsevier.com/retrieve/pii/S25…	10.1016/j.eclinm.2019.01.010	31193648	PMC6537553	BACKGROUND: Tracking the spread of the Neisseria gonorrhoeae strains with decreased susceptibility or resistance to cephalosporins is a major priority for global surveillance programmes. Whole-genome sequencing (WGS) has been widely used by increasing countries in North America, Europe, and Pacific to determine the decreased susceptible or resistance determinants of Neisseria gonorrhoeae, track t…		http://creativecommons.org/licenses/by-nc-nd/4.0/		en	Research Article	All Papers/P/Peng et al. 2019 - A whole-genome sequencing analysis of Neisseria gonorrhoeae isolates in China - An observational study.pdf
Journal article	Pinto M,Borges V,Isidro J,Rodrigues JC,Vieira L,Borrego MJ,Gomes JP	Neisseria gonorrhoeae clustering to reveal major European whole-genome-sequencing-based genogroups in association with antimicrobial resistance	Microb. Genom.	Microbial genomics		2021	7	2	000481	Ng datasets/Representative genomes references 10/21/2025		Microbiology Society	2/1/21	10/22/25	2057-5858		http://dx.doi.org/10.1099/mgen.0.000481;https://www.microbiologyresearch.org/content/journal/mgen/10.1099/mgen.0.000481;https://www.ncbi.nlm.nih.gov/pubmed/33245688;https://www.ncbi.nlm.nih.gov/pmc/articles/PMC8208699	10.1099/mgen.0.000481	33245688	PMC8208699	Neisseria gonorrhoeae, the bacterium responsible for the sexually transmitted disease gonorrhoea, has shown an extraordinary ability to develop antimicrobial resistance (AMR) to multiple classes of antimicrobials. With no available vaccine, managing N. gonorrhoeae infections demands effective preventive measures, antibiotic treatment and epidemiological surveillance. The latter two are progressiv…	Neisseria gonorrhoeae; antimicrobial resistance; molecular epidemiology; whole-genome sequencing			en	Research Article	All Papers/P/Pinto et al. 2021 - Neisseria gonorrhoeae clustering to reveal major Eur ... uencing-based genogroups in association with antimicrobial resistance.pdf
Journal article	Reimche JL,Chivukula VL,Schmerer MW,Joseph SJ,Pham CD,Schlanger K,St Cyr SB,Weinstock HS,Raphael BH,Kersh EN,Gernert KM,Antimicrobial-Resistant Neisseria gonorrhoeae Working Group	Genomic Analysis of the Predominant Strains and Antimicrobial Resistance Determinants Within 1479 Neisseria gonorrhoeae Isolates From the US Gonococcal Isolate Surveillance Project in 2018	Sex. Transm. Dis.	Sexually transmitted diseases		2021	48	8S	S78-S87	Ng datasets;Ng datasets/Representative genomes references 10/21/2025			8/1/21		0148-5717	1537-4521	http://dx.doi.org/10.1097/OLQ.0000000000001471;https://www.ncbi.nlm.nih.gov/pubmed/33993166;https://www.ncbi.nlm.nih.gov/pmc/articles/PMC8284387;https://doi.org/10.1097/OLQ.0000000000001471;https://journals.lww.com/stdjournal/Fulltext/2021/08001/Genomic_Analysis_of_the_Predominant_Strains_and.15.aspx?context=LatestArticles	10.1097/OLQ.0000000000001471	33993166	PMC8284387	BACKGROUND: The prevalence of Neisseria gonorrhoeae (GC) isolates with elevated minimum inhibitory concentrations to various antibiotics continues to rise in the United States and globally. Genomic analysis provides a powerful tool for surveillance of circulating strains, antimicrobial resistance determinants, and understanding of transmission through a population. METHODS: Neisseria gonorrhoeae …			From the Division of STD Prevention, National Center for HIV/AIDS, Viral Hepatitis, STD and TB Prevention, Centers for Disease Control and Prevention, Atlanta, GA.	en	Research Article	All Papers/R/Reimche et al. 2021 - Genomic Analysis of the Predominant Strains and An ... Isolates From the US Gonococcal Isolate Surveillance Project in 2018.pdf
Journal article	Reimche JL,Clemons AA,Chivukula VL,Joseph SJ,Schmerer MW,Pham CD,Schlanger K,St Cyr SB,Kersh EN,Gernert KM,Antimicrobial-Resistant Working Group	Genomic analysis of 1710 surveillance-based Neisseria gonorrhoeae isolates from the USA in 2019 identifies predominant strain types and chromosomal antimicrobial-resistance determinants	Microb Genom	Microbial genomics		2023	9	5		Ng datasets;Ng datasets/Representative genomes references 10/21/2025			2023-05		2057-5858		http://dx.doi.org/10.1099/mgen.0.001006;https://www.ncbi.nlm.nih.gov/pubmed/37171855;https://www.microbiologyresearch.org/content/journal/mgen/10.1099/mgen.0.001006	10.1099/mgen.0.001006	37171855		This study characterized high-quality whole-genome sequences of a sentinel, surveillance-based collection of 1710 Neisseria gonorrhoeae (GC) isolates from 2019 collected in the USA as part of the Gonococcal Isolate Surveillance Project (GISP). It aims to provide a detailed report of strain diversity, phylogenetic relationships and resistance determinant profiles associated with reduced susceptibi…	(3-6) antimicrobial resistance; Neisseria gonorrhoeae; molecular epidemiology; surveillance; whole-genome sequencing		Division of STD Prevention, National Center for HIV, Viral Hepatitis, STD, and TB Prevention, Centers for Disease Control and Prevention, Atlanta, GA, USA. Oak Ridge Institute for Science and Education Research Participation and Fellowship Program, Oak Ridge, TN, USA. Division of Preparedness and Emerging Infections, National Center for Emerging and Zoonotic Infectious Diseases, Centers for Disea…	en	Research Article	All Papers/R/Reimche et al. 2023 - Genomic analysis of 1710 surveillance-based Neisse ... nt strain types and chromosomal antimicrobial-resistance determinants.pdf
Journal article	Ryan L,Golparian D,Fennelly N,Rose L,Walsh P,Lawlor B,Mac Aogáin M,Unemo M,Crowley B	Antimicrobial resistance and molecular epidemiology using whole-genome sequencing of Neisseria gonorrhoeae in Ireland, 2014-2016: focus on extended-spectrum cephalosporins and azithromycin	Eur. J. Clin. Microbiol. Infect. Dis.	European journal of clinical microbiology & infectious diseases: official publication of the European Society of Clinical Microbiology		2018	37	9	1661-1672	Ng datasets/Representative genomes references 10/21/2025		Springer	9/7/18	10/22/25	0934-9723	1435-4373	http://dx.doi.org/10.1007/s10096-018-3296-5;https://link.springer.com/article/10.1007/s10096-018-3296-5;http://link.springer.com/10.1007/s10096-018-3296-5;https://link.springer.com/content/pdf/10.1007/s10096-018-3296-5.pdf;https://www.ncbi.nlm.nih.gov/pubmed/29882175	10.1007/s10096-018-3296-5	29882175		High-level resistance and treatment failures with ceftriaxone and azithromycin, the first-line agents for gonorrhoea treatment are reported and antimicrobial-resistant Neisseria gonorrhoeae is an urgent public health threat. Our aims were to determine antimicrobial resistance rates, resistance determinants and phylogeny of N. gonorrhoeae in Ireland, 2014-2016. Overall, 609 isolates from four Univ…	High-level azithromycin-resistant Neisseria gonorrhoeae; Ireland; MLST; NG-MAST; Neisseria gonorrhoeae; Resistance determinants			en	Research Article
Journal article	Sánchez-Busó L,Cole MJ,Spiteri G,Day M,Jacobsson S,Golparian D,Sajedi N,Yeats CA,Abudahab K,Underwood A,Bluemel B,Aanensen DM,Unemo M,Centre for Genomic Pathogen Surveillance and the Euro-GASP study group	Europe-wide expansion and eradication of multidrug-resistant Neisseria gonorrhoeae lineages: a genomic surveillance study	Lancet Microbe	The Lancet. Microbe		2022	3	6	e452-e463	Ng international studies;Ng datasets/Representative genomes references 10/21/2025			2022-06		2666-5247		http://dx.doi.org/10.1016/S2666-5247(22)00044-1;https://www.ncbi.nlm.nih.gov/pubmed/35659907;https://doi.org/10.1016/S2666-5247(22)00044-1;https://www.thelancet.com/journals/lanmic/article/PIIS2666-5247(22)00044-1/fulltext	10.1016/S2666-5247(22)00044-1	35659907		BACKGROUND: Genomic surveillance using quality-assured whole-genome sequencing (WGS) together with epidemiological and antimicrobial resistance (AMR) data is essential to characterise the circulating Neisseria gonorrhoeae lineages and their association to patient groups (defined by demographic and epidemiological factors). In 2013, the European gonococcal population was characterised genomically …			Centre for Genomic Pathogen Surveillance, Big Data Institute, Nuffield Department of Medicine, University of Oxford, Oxford, UK; Genomics and Health Area, Foundation for the Promotion of Health and Biomedical Research in the Valencian Community (FISABIO-Public Health), Valencia, Spain; Consortium for Biomedical Research in Epidemiology and Public Health (CIBERESP), Madrid, Spain. UK Health Securi…	en	Research Article	All Papers/S/Sánchez-Busó et al. 2022 - Europe-wide expansion and eradication of mult ... sistant Neisseria gonorrhoeae lineages - a genomic surveillance study.pdf
Journal article	Sánchez-Busó L,Golparian D,Corander J,Grad YH,Ohnishi M,Flemming R,Parkhill J,Bentley SD,Unemo M,Harris SR	The impact of antimicrobials on gonococcal evolution	Nat Microbiol	Nature microbiology		2019	4	11	1941-1950	Ng antibiotic resistance;Ng datasets/Representative genomes references 10/21/2025			2019-11		2058-5276		http://dx.doi.org/10.1038/s41564-019-0501-y;https://www.ncbi.nlm.nih.gov/pubmed/31358980;https://www.ncbi.nlm.nih.gov/pmc/articles/PMC6817357;https://doi.org/10.1038/s41564-019-0501-y;https://www.nature.com/articles/s41564-019-0501-y;https://www.nature.com/articles/s41564-019-0501-y.pdf	10.1038/s41564-019-0501-y	31358980	PMC6817357	The sexually transmitted pathogen Neisseria gonorrhoeae is regarded as being on the way to becoming an untreatable superbug. Despite its clinical importance, little is known about its emergence and evolution, and how this corresponds with the introduction of antimicrobials. We present a genome-based phylogeographical analysis of 419 gonococcal isolates from across the globe. Results indicate that…			Pathogen Genomics, Wellcome Sanger Institute, Wellcome Genome Campus, Hinxton, UK. WHO Collaborating Centre for Gonorrhoea and other Sexually Transmitted Infections, National Reference Laboratory for Sexually Transmitted Infections, Department of Laboratory Medicine, Clinical Microbiology, Faculty of Medicine and Health, Örebro University, Örebro, Sweden. Helsinki Institute for Information Techno…	en	Research Article	All Papers/S/Sánchez-Busó et al. 2019 - The impact of antimicrobials on gonococcal evolution.pdf
Journal article	Salmerón P,Moreno-Mingorance A,Trejo J,Amado R,Viñado B,Cornejo-Sanchez T,Alberny M,Barbera MJ,Arando M,Pumarola T,Hoyos-Mallecot Y,Serra-Pladevall J,González-López JJ	Emergence and dissemination of three mild outbreaks of Neisseria gonorrhoeae with high-level resistance to azithromycin in Barcelona, 2016-18	J. Antimicrob. Chemother.	The journal of antimicrobial chemotherapy		2021	76	4	930-935	Ng datasets/Representative genomes references 10/21/2025		Oxford University Press (OUP)	3/12/21	10/22/25	0305-7453	1460-2091	https://dx.doi.org/10.1093/jac/dkaa536;http://dx.doi.org/10.1093/jac/dkaa536;https://academic.oup.com/jac/article/76/4/930/6050580;https://academic.oup.com/jac/article-pdf/76/4/930/36580540/dkaa536.pdf;https://www.ncbi.nlm.nih.gov/pubmed/33367806	10.1093/jac/dkaa536	33367806		BACKGROUND: Neisseria gonorrhoeae (NG) isolates with high-level azithromycin resistance (HL-AziR) have emerged worldwide in recent decades, threatening the sustainability of current dual-antimicrobial therapy. OBJECTIVES: This study aimed to characterize the first 16 NG isolates with HL-AziR in Barcelona between 2016 and 2018. METHODS: WGS was used to identify the mechanisms of antimicrobial resi…	mutation; disease outbreaks; drug resistance, microbial; genome; genotype; neisseria gonorrhoeae; single nucleotide polymorphism; azithromycin; spain; antimicrobials; whole genome sequencing; genes; rna, ribosomal, 23s; men who have sex with men; alleles; public health medicine; medical records; prevention; sex behavior	https://academic.oup.com/journals/pages/open_access/funder_policies/chorus/standard_publication_model		en	Review	All Papers/S/Salmerón et al. 2021 - Emergence and dissemination of three mild outbrea ... oeae with high-level resistance to azithromycin in Barcelona, 2016-18.pdf
Journal article	Sangprasert P,Golparian D,Paopang P,Girdthep N,Lawung R,Gopinath D,Thammawijaya P,Kittiyaowanarn R,Unemo M	Complete reference genomes of two ceftriaxone-resistant Neisseria gonorrhoeae strains identified in routine surveillance in Bangkok, Thailand, using Nanopore Q20+ chemistry, VolTRAX V2b, and Illumina sequencing	Microbiol. Resour. Announc.	Microbiology resource announcements		2024	13	3	e0123123	Ng closed genomes;Ng datasets/Representative genomes references 10/21/2025		American Society for Microbiology	3/12/24	8/20/25	2576-098X		http://dx.doi.org/10.1128/mra.01231-23;https://journals.asm.org/doi/10.1128/mra.01231-23;https://pmc.ncbi.nlm.nih.gov/articles/PMC10927671/;https://pmc.ncbi.nlm.nih.gov/articles/PMC10927671/pdf/mra.01231-23.pdf;https://www.ncbi.nlm.nih.gov/pubmed/38299807;https://www.ncbi.nlm.nih.gov/pmc/articles/PMC10927671	10.1128/mra.01231-23	38299807	PMC10927671	Ceftriaxone-resistant Neisseria gonorrhoeae strains, mostly associated with Asia, threaten gonorrhea treatment. We report the reference genomes of two ceftriaxone-resistant isolates found in routine surveillance in Bangkok, Thailand. The genomes belonged to the more antimicrobial-susceptible genomic lineage B, illustrating that both ceftriaxone-resistant strains and the mosaic penA-60.001 ceftria…	Neisseria gonorrhoeae; Thailand; ceftriaxone resistance	https://creativecommons.org/licenses/by/4.0/		en	Research Article	All Papers/S/Sangprasert et al. 2024 - Complete reference genomes of two ceftriaxone... , Thailand, using Nanopore Q20+ chemistry, VolTRAX V2b, and Illu[...].pdf
Journal article	Thomas JC,Seby S,Abrams AJ,Cartee J,Lucking S,Vidyaprakash E,Schmerer M,Pham CD,Hong J,Torrone E,Cyr SS,Shafer WM,Bernstein K,Kersh EN,Gernert KM,Antimicrobial-Resistant Neisseria gonorrhoeae Working Group	Evidence of recent genomic evolution in gonococcal strains with decreased susceptibility to cephalosporins or azithromycin in the United States, 2014-2016	J. Infect. Dis.	The journal of infectious diseases		2019	220	2	294-305	Ng datasets/Representative genomes references 10/21/2025		Oxford University Press (OUP)	6/19/19	10/22/25	0022-1899	1537-6613	https://dx.doi.org/10.1093/infdis/jiz079;http://dx.doi.org/10.1093/infdis/jiz079;https://academic.oup.com/jid/article/220/2/294/5351606;https://academic.oup.com/jid/article-pdf/220/2/294/28841156/jiz079.pdf;https://www.ncbi.nlm.nih.gov/pubmed/30788502;https://www.ncbi.nlm.nih.gov/pmc/articles/PMC6581898	10.1093/infdis/jiz079	30788502	PMC6581898	BACKGROUND: Given the lack of new antimicrobials or a vaccine, understanding the evolutionary dynamics of Neisseria gonorrhoeae is a significant public and global health priority. We investigated the emergence and spread of gonococcal strains with decreased susceptibility to cephalosporins and azithromycin using detailed genomic analyses of gonococcal isolates collected in the United States, 2014…	Neisseria gonorrhoeae ; antibiotic resistance; cephalosporins; genomic epidemiology; gonorrhea; macrolide	https://academic.oup.com/journals/pages/open_access/funder_policies/chorus/standard_publication_model		en	Research Article	All Papers/T/Thomas et al. 2019 - Evidence of recent genomic evolution in gonococcal ... ity to cephalosporins or azithromycin in the United States, 2014-2016.pdf
Journal article	Town K,Learner ER,Chivukula VL,Mauk K,Reimche JL,Schmerer MW,Black J,Pathela P,Bhattacharyya S,Kerani RP,Gieseker KE,Fukuda A,Sankaran M,McNeil CJ,Spicknall IH,Raphael BH,St Cyr SB,Bernstein K,Kersh EN,Kirkcaldy RD,Schlanger K,Gernert KM,SURRG Working Group	Exploring and Comparing the Structure of Sexual Networks Affected by Neisseria gonorrhoeae Using Sexual Partner Services Investigation and Genomic Data	Sex. Transm. Dis.	Sexually transmitted diseases		2021	48	12S Suppl 2	S131-S136	Ng datasets;Ng datasets/Representative genomes references 10/21/2025			12/1/21		0148-5717	1537-4521	http://dx.doi.org/10.1097/OLQ.0000000000001520;https://www.ncbi.nlm.nih.gov/pubmed/34310528;https://doi.org/10.1097/OLQ.0000000000001520;https://pubmed.ncbi.nlm.nih.gov/34310528	10.1097/OLQ.0000000000001520	34310528		BACKGROUND: Sexual networks are difficult to construct because of incomplete sexual partner data. The proximity of people within a network may be inferred from genetically similar infections. We explored genomic data combined with partner services investigation (PSI) data to extend our understanding of sexual networks affected by Neisseria gonorrhoeae (NG). METHODS: We used 2017-2019 PSI and whol…			From the Division of STD Prevention, National Center for HIV/AIDS, Viral Hepatitis, STD, and TB Prevention, Centers for Disease Control and Prevention, Atlanta, GA. Division of HIV/STD/Viral Hepatitis, Indiana Department of Health, Indianapolis, IN. Bureau of Sexually Transmitted Infections, New York City Department of Health and Mental Hygiene, Queens, NY. City of Milwaukee Health Department Lab…	en	Research Article
Journal article	Wang D,Li Y,Zhang C,Zeng Y,Peng J,Wang F	Genomic epidemiology of Neisseria gonorrhoeae in Shenzhen, China, during 2019-2020: increased spread of ceftriaxone-resistant isolates brings insights for strengthening public health responses	Microbiol. Spectr.	Microbiology spectrum		2023			e0172823	Ng datasets/Representative genomes references 10/21/2025		American Society for Microbiology1752 N St., N.W., Washington, DC	9/21/23	10/22/25	2165-0497		http://dx.doi.org/10.1128/spectrum.01728-23;https://journals.asm.org/doi/10.1128/spectrum.01728-23;https://journals.asm.org/doi/full/10.1128/spectrum.01728-23;https://www.ncbi.nlm.nih.gov/pubmed/37732794;https://www.ncbi.nlm.nih.gov/pmc/articles/PMC10580820	10.1128/spectrum.01728-23	37732794	PMC10580820	The antimicrobial resistance (AMR) in gonorrhea poses global threat of increasing public health concern. In response to this concern, molecular surveillance has been widely utilized to detail the changes in the evolution and distribution of Neisseria gonorrhoeae during AMR transmission. In this study, we performed a comprehensive molecular surveillance of 664 N. gonorrhoeae isolates collected in …	N. gonorrhoeae sequence typing for antimicrobial resistance; antimicrobial resistance; molecular surveillance; multilocus sequence typing; whole-genome sequencing			en	Research Article	All Papers/W/Wang et al. 2023 - Genomic epidemiology of Neisseria gonorrhoeae in Shen ... nt isolates brings insights for strengthening public health responses.pdf
Journal article	Williamson DA,Chow EPF,Gorrie CL,Seemann T,Ingle DJ,Higgins N,Easton M,Taiaroa G,Grad YH,Kwong JC,Fairley CK,Chen MY,Howden BP	Bridging of Neisseria gonorrhoeae lineages across sexual networks in the HIV pre-exposure prophylaxis era	Nat. Commun.	Nature communications		2019	10	1	3988	Ng transmission networks;Ng datasets/Representative genomes references 10/21/2025		Springer Science and Business Media LLC	9/5/19	7/9/24	2041-1723	2041-1723	https://www.nature.com/articles/s41467-019-12053-4;https://www.nature.com/articles/s41467-019-12053-4.pdf;http://dx.doi.org/10.1038/s41467-019-12053-4;https://www.ncbi.nlm.nih.gov/pubmed/31488838;https://www.ncbi.nlm.nih.gov/pmc/articles/PMC6728426	10.1038/s41467-019-12053-4	31488838	PMC6728426	Whole genome sequencing (WGS) has been used to investigate transmission of Neisseria gonorrhoeae, but to date, most studies have not combined genomic data with detailed information on sexual behaviour to define the extent of transmission across population risk groups (bridging). Here, through combined epidemiological and genomic analysis of 2,186N. gonorrhoeae isolates from Australia, we show wid…		https://creativecommons.org/licenses/by/4.0		en	Research Article	All Papers/W/Williamson et al. 2019 - Bridging of Neisseria gonorrhoeae lineages across sexual networks in the HIV pre-exposure prophylaxis era.pdf
Journal article	Yahara K,Ma KC,Mortimer TD,Shimuta K,Nakayama SI,Hirabayashi A,Suzuki M,Jinnai M,Ohya H,Kuroki T,Watanabe Y,Yasuda M,Deguchi T,Eldholm V,Harrison OB,Maiden MCJ,Grad YH,Ohnishi M	Emergence and evolution of antimicrobial resistance genes and mutations in Neisseria gonorrhoeae	Genome Med.	Genome medicine		2021	13	1	51	Ng antibiotic resistance;To read;Ng datasets/Representative genomes references 10/21/2025			3/30/21		1756-994X		http://dx.doi.org/10.1186/s13073-021-00860-8;https://www.ncbi.nlm.nih.gov/pubmed/33785063;https://www.ncbi.nlm.nih.gov/pmc/articles/PMC8008663;https://genomemedicine.biomedcentral.com/articles/10.1186/s13073-021-00860-8;https://genomemedicine.biomedcentral.com/counter/pdf/10.1186/s13073-021-00860-8	10.1186/s13073-021-00860-8	33785063	PMC8008663	BACKGROUND: Antimicrobial resistance in Neisseria gonorrhoeae is a global health concern. Strains from two internationally circulating sequence types, ST-7363 and ST-1901, have acquired resistance to third-generation cephalosporins, mainly due to mosaic penA alleles. These two STs were first detected in Japan; however, the timeline, mechanism, and process of emergence and spread of these mosaic p…	Antimicrobial resistance; Evolution; Genomic epidemiology; Horizontal gene transfer; Neisseria gonorrhoeae; Phylogeny; Recombination; Surveillance		Antimicrobial Resistance Research Center, National Institute of Infectious Diseases, Tokyo, Japan. k-yahara@nih.go.jp. Department of Immunology and Infectious Diseases, Harvard T. H. Chan School of Public Health, Boston, MA, USA. Antimicrobial Resistance Research Center, National Institute of Infectious Diseases, Tokyo, Japan. Department of Bacteriology I, National Institute of Infectious Disease…	en	Research Article	All Papers/Y/Yahara et al. 2021 - Emergence and evolution of antimicrobial resistance genes and mutations in Neisseria gonorrhoeae.pdf
Journal article	Yahara K,Nakayama SI,Shimuta K,Lee KI,Morita M,Kawahata T,Kuroki T,Watanabe Y,Ohya H,Yasuda M,Deguchi T,Didelot X,Ohnishi M	Genomic surveillance of Neisseria gonorrhoeae to investigate the distribution and evolution of antimicrobial-resistance determinants and lineages	Microb. Genom.	Microbial genomics		2018	4	8	e000205	Ng datasets/Representative genomes references 10/21/2025		Microbiology Society	8/1/18	10/22/25	2057-5858		http://dx.doi.org/10.1099/mgen.0.000205;https://www.microbiologyresearch.org/content/journal/mgen/10.1099/mgen.0.000205;https://www.ncbi.nlm.nih.gov/pubmed/30063202;https://www.ncbi.nlm.nih.gov/pmc/articles/PMC6159555	10.1099/mgen.0.000205	30063202	PMC6159555	The first extensively drug resistant (XDR) Neisseria gonorrhoeae strain with high resistance to the extended-spectrum cephalosporin ceftriaxone was identified in 2009 in Japan, but no other strain with this antimicrobial-resistance profile has been reported since. However, surveillance to date has been based on phenotypic methods and sequence typing, not genome sequencing. Therefore, little is kn…	Neisseria gonorrhoeae; antimicrobial resistance; cephalosporin; coalescent; fluoroquinolone; genomic epidemiology; macrolide; phylogeny; recombination; surveillance			en	Research Article	All Papers/Y/Yahara et al. 2018 - Genomic surveillance of Neisseria gonorrhoeae to in ... n and evolution of antimicrobial-resistance determinants and lineages.pdf
Journal article	Zhang L,Hu L,Li Y,Xiu L,Wang D,Huang J,Gu W,Peng J	Identification of High-Level Ceftriaxone-Resistant Neisseria gonorrhoeae Isolates with Diverse penA Alleles in Zhejiang, China	J Glob Antimicrob Resist	Journal of global antimicrobial resistance		2023				Ng datasets;To read;Ng datasets/Representative genomes references 10/21/2025			8/21/23		2213-7173	2213-7165	http://dx.doi.org/10.1016/j.jgar.2023.08.007;https://www.ncbi.nlm.nih.gov/pubmed/37611895;https://www.sciencedirect.com/science/article/pii/S2213716523001339	10.1016/j.jgar.2023.08.007	37611895		OBJECTIVES: The prevalence of ceftriaxone-resistant Neisseria gonorrhoeae poses a significant threat to the effectiveness of gonorrhea treatment. The aim of the present study was to analyze the characteristics of ceftriaxone-resistant N. gonorrhoeae, with a specific focus on high-level ceftriaxone-resistant strains. METHODS: A total of 207 strains of N. gonorrhoeae were collected from hospitals i…	Neisseria gonorrhoeae; ceftriaxone-resistant; mosaic penA; non-mosaic penA; phylogenetic analysis		NHC Key Laboratory of Systems Biology of Pathogens, Institute of Pathogen Biology, Chinese Academy of Medical Sciences & Peking Union Medical College, Beijing, China; Key Laboratory of Respiratory Disease Pathogenomics, Chinese Academy of Medical Sciences and Peking Union Medical College, Beijing, China. Zhejiang Provincial Institute of Dermatology, Deqing, China. NHC Key Laboratory of Systems Bi…	en	Research Article
Journal article	Zondag HCA,de Korne-Elenbaas J,Bruisten SM,de Vries HJC,van Dam AP	Increased clonality among Neisseria gonorrhoeae isolates during the COVID-19 pandemic in Amsterdam, the Netherlands	Microb Genom	Microbial genomics		2023	9	4		To read;Ng datasets/Representative genomes references 10/21/2025			2023-04		2057-5858		http://dx.doi.org/10.1099/mgen.0.000975;https://www.ncbi.nlm.nih.gov/pubmed/37022326;https://www.microbiologyresearch.org/content/journal/mgen/10.1099/mgen.0.000975	10.1099/mgen.0.000975	37022326		Distancing measures during the COVID-19 lockdown led to a temporary decrease of casual sex partners among clients of the Centre for Sexual Health (CSH) in Amsterdam, the Netherlands. We investigated the effect of this change on the genotypic and phenotypic distribution of Neisseria gonorrhoeae (Ng) isolates from CSH patients. From each Ng-positive patient we sequenced one isolate, resulting in 32…	COVID-19 pandemic; Neisseria gonorrhoeae; genomics; lockdown; sexually transmitted diseases		Department of Infectious Diseases, Public Health Laboratory, Public Health Service of Amsterdam, Amsterdam, Netherlands. Department of Medical Microbiology, Amsterdam UMC, University of Amsterdam, Amsterdam Institute for Infection & Immunity (AI&II), location Amsterdam Medical Centre, Amsterdam, Netherlands. Department of Dermatology, Amsterdam UMC, University of Amsterdam, Amsterdam Institute fo…	en	Research Article	All Papers/Z/Zondag et al. 2023 - Increased clonality among Neisseria gonorrhoeae isolates during the COVID-19 pandemic in Amsterdam, the Netherlands.pdf
